# Supplementary material for: The role of fibrinogen in predicting reinfection after DAIR for periprosthetic joint infections
Source: BMC Musculoskelet Disord. 2021 May 24;22:474. doi: 10.1186/s12891-021-04357-8 (PMC8146659; doi:10.1186/s12891-021-04357-8)
Supplement: Supplementary file 1 — Additional file 1. [file 12891_2021_4357_MOESM1_ESM.xlsx]

## Sheet: Sheet1
Group(1=Acute，3=chronic)	Gender(1=male,2=female)	Age (y)	BMI (kg/m2)	CRP (mg/L)	ESR (mm/h)	FIB (g/L)	Involved joint(1=Knee,2=Hip)	Results after treatment with DAIR (1=no reinfection,2= reinfection)
1	1	57	27.76	58.62	94	2.38	2	2
1	2	68	28.45	32.5	36	4.03	2	2
1	2	53	25.97	138.52	49	5.48	1	2
1	2	65	24.68	48.6	38	3.83	1	2
1	2	69	20.51	55.16	42	4.36	2	2
1	2	60	31.25	21.56	39	3.52	1	2
1	2	51	26.56	162.47	77	4.83	1	2
1	2	55	19.53	5.74	19	2.75	1	2
1	2	66	20.2	27.54	38	4.2	2	2
1	1	77	19.84	46.23	65	3.45	2	2
1	2	74	33.82	88.5	46	4.61	1	2
1	2	60	34.48	6.97	20	3.31	1	1
1	2	53	24.14	120.32	51	4.67	1	1
1	1	86	19.57	75.8	45	3.1	1	1
1	2	47	30.82	116.2	40	3.1	2	1
1	2	47	29.72	67.66	66	3.01	2	1
1	2	60	23.44	38.41	5	3.32	1	1
1	1	70	24.1	40.5	38	2.97	1	1
1	1	80	29.21	46.54	66	3.99	1	1
1	2	63	24.66	112.23	42	3.05	1	1
1	2	67	24.3	55.22	18	2.9	1	1
1	2	62	28.52	26.4	21	2.61	1	1
1	2	70	26.32	68.41	22	2.85	1	1
3	1	69	25.95	12.92	104	5.18	1	2
3	1	73	25.25	2.9	17	3.5	1	2
3	2	60	19.53	29.93	18	3.72	1	2
3	1	49	24.09	36.22	35	3.6	2	2
3	1	60	23.32	36.55	48	4.09	2	2
3	2	74	27.97	25.98	34	5.12	1	2
3	1	77	19.53	32.76	88	4.18	2	2
3	2	54	26.17	15.12	20	4.5	2	2
3	2	75	23.46	33.98	44	4.29	1	2
3	1	51	30.04	5.62	10	4.28	2	2
3	2	72	23.8	3.74	17	3.98	1	2
3	1	60	22.12	10.26	9	5.98	1	2
3	1	67	24.35	1.52	28	5.35	2	2
3	2	67	25.66	36.88	88	4.23	1	2
3	1	56	31.53	23.26	68	4.32	1	2
3	2	69	22.04	79.38	140	4.37	1	1
3	1	63	26.99	13.75	47	3.4	2	1
3	2	65	26.5	3.64	23	3.94	1	1
3	1	60	24.98	12.36	11	2.59	2	1
3	1	68	23.2	4.14	50	3.8	1	1
3	2	62	28.32	16.5	24	3.56	1	1
